# Supplementary material for: Relating the Chondrocyte Gene Network to Growth Plate Morphology: From Genes to Phenotype
Source: PLoS One. 2012 Apr 30;7(4):e34729. doi: 10.1371/journal.pone.0034729 (PMC3340393; doi:10.1371/journal.pone.0034729)
Supplement: Material S2 — Model files used to generate the results (ZIP) [file pone.0034729.s002.zip]

Archive with 2 entries (2 files):
- resting zone wnt tgfbeta.ginml
- ihh direct.ginml
