# Supplementary material for: Relating the Chondrocyte Gene Network to Growth Plate Morphology: From Genes to Phenotype
Source: PLoS One. 2012 Apr 30;7(4):e34729. doi: 10.1371/journal.pone.0034729 (PMC3340393; doi:10.1371/journal.pone.0034729)
Supplement: Material S2 — Model files used to generate the results (ZIP) [file pone.0034729.s002.zip › resting zone wnt tgfbeta.ginml]

<?xml version="1.0" encoding="UTF-8"?>
<!DOCTYPE gxl SYSTEM "http://gin.univ-mrs.fr/GINsim/GINML_2_1.dtd">
<gxl xmlns:xlink="http://www.w3.org/1999/xlink">
	<graph id="default_name" class="regulatory" nodeorder="Wnt3a Dsh BmpR R-smad Ihh Gli2 Bcata LefTcf Runx2 Sox9 PTHrP PPR ColX PKA MEF2C FGF FGFR3 STAT1 Smadcomplex Col_II Nkx3 ERK12 externpthrp TGFbeta1 MMP13 Smad7 Smad3 externihh FGFR1 Smad3lef NFkb HDAC4 CCND1 SmadDlx5 BMP">
<node id="NFkb" name="NFkb ook invloed elk1" maxvalue="1">
  <parameter idActiveInteractions=" FGFR1:NFkb" val="1"/>

			<nodevisualsetting>
				<rect x="281" y="469" width="55" height="25" backgroundColor="#ff9900" foregroundColor="#ffffff"/>
			</nodevisualsetting>
</node>
<node id="R-smad" maxvalue="2">
  <parameter idActiveInteractions=" BmpR:R-smad:1" val="1"/>
  <parameter idActiveInteractions=" BmpR:R-smad:2" val="2"/>
  <parameter idActiveInteractions=" BmpR:R-smad:1 Smad7:R-smad" val="0"/>
  <parameter idActiveInteractions=" BmpR:R-smad:2 Smad7:R-smad" val="1"/>

			<nodevisualsetting>
				<rect x="502" y="235" width="55" height="25" backgroundColor="#ff9900" foregroundColor="#ffffff"/>
			</nodevisualsetting>
</node>
<node id="BMP" name="BMP" maxvalue="2">
  <parameter idActiveInteractions=" Gli2:BMP NFkb:BMP" val="2"/>
  <parameter idActiveInteractions=" Gli2:BMP" val="1"/>
  <parameter idActiveInteractions=" NFkb:BMP" val="1"/>

			<nodevisualsetting>
				<rect x="346" y="236" width="55" height="25" backgroundColor="#0033ff" foregroundColor="#ffffff"/>
			</nodevisualsetting>
</node>
<node id="externpthrp" name="extern pthih" maxvalue="1">
  <parameter idActiveInteractions=" externpthrp:externpthrp" val="1"/>

			<nodevisualsetting>
				<rect x="663" y="479" width="55" height="25" backgroundColor="#00cccc" foregroundColor="#ffffff"/>
			</nodevisualsetting>
</node>
<node id="HDAC4" name="via pp2a" maxvalue="1">
  <parameter idActiveInteractions=" PKA:HDAC4" val="0"/>
  <parameter idActiveInteractions=" Smad3:HDAC4" val="0"/>
  <parameter idActiveInteractions=" PKA:HDAC4 Smad3:HDAC4" val="1"/>

			<nodevisualsetting>
				<rect x="975" y="438" width="55" height="24" backgroundColor="#ff9900" foregroundColor="#ffffff"/>
			</nodevisualsetting>
</node>
<node id="Col_II" maxvalue="2">
  <parameter idActiveInteractions=" Sox9:Col_II:1 Smad3:Col_II" val="1"/>
  <parameter idActiveInteractions=" Sox9:Col_II:2 Smad3:Col_II" val="2"/>
  <parameter idActiveInteractions=" Sox9:Col_II:2" val="1"/>

			<nodevisualsetting>
				<rect x="1107" y="389" width="55" height="25" backgroundColor="#ff0000" foregroundColor="#ffffff"/>
			</nodevisualsetting>
</node>
<node id="SmadDlx5" name="SmadDlx5" maxvalue="1">
  <parameter idActiveInteractions=" Smadcomplex:SmadDlx5:1" val="0"/>
  <parameter idActiveInteractions=" Smad3:SmadDlx5" val="0"/>
  <parameter idActiveInteractions=" Smadcomplex:SmadDlx5:1 Smad3:SmadDlx5" val="0"/>
  <parameter idActiveInteractions=" Smadcomplex:SmadDlx5:1 MEF2C:SmadDlx5" val="1"/>
  <parameter idActiveInteractions=" Smad3:SmadDlx5 Smadcomplex:SmadDlx5:1 MEF2C:SmadDlx5" val="0"/>
  <parameter idActiveInteractions=" Smad3:SmadDlx5 MEF2C:SmadDlx5 Smadcomplex:SmadDlx5:2" val="1"/>
  <parameter idActiveInteractions=" Smadcomplex:SmadDlx5:2 MEF2C:SmadDlx5" val="1"/>

			<nodevisualsetting>
				<rect x="805" y="214" width="76" height="25" backgroundColor="#ff9900" foregroundColor="#ffffff"/>
			</nodevisualsetting>
</node>
<node id="Ihh" name="Indian hedgehog" maxvalue="2">
  <parameter idActiveInteractions=" Smadcomplex:Ihh Runx2:Ihh:1" val="1"/>
  <parameter idActiveInteractions=" Runx2:Ihh:1 Smadcomplex:Ihh externihh:Ihh" val="2"/>
  <parameter idActiveInteractions=" externihh:Ihh" val="1"/>
  <parameter idActiveInteractions=" Runx2:Ihh:2 Smadcomplex:Ihh externihh:Ihh" val="2"/>
  <parameter idActiveInteractions=" Runx2:Ihh:2 Smadcomplex:Ihh" val="2"/>
  <parameter idActiveInteractions=" externihh:Ihh Smadcomplex:Ihh" val="1"/>
  <parameter idActiveInteractions=" externihh:Ihh Runx2:Ihh:2" val="1"/>
  <parameter idActiveInteractions=" Runx2:Ihh:2" val="1"/>
  <parameter idActiveInteractions=" Runx2:Ihh:1" val="0"/>
  <parameter idActiveInteractions=" Runx2:Ihh:1 externihh:Ihh" val="1"/>
  <annotation>
    <linklist>
      <link xlink:href="Via CSX GATA4 ? mef2c noodzakelijk voor runx2 expressie"/>
    </linklist>
  </annotation>

			<nodevisualsetting>
				<rect x="259" y="538" width="55" height="25" backgroundColor="#3333ff" foregroundColor="#ffffff"/>
			</nodevisualsetting>
</node>
<node id="PKA" name="protein kinase A via creb aft2 of ap1en creb voor runx2" maxvalue="1">
  <parameter idActiveInteractions=" PPR:PKA PTHrP:PKA" val="1"/>

			<nodevisualsetting>
				<rect x="964" y="525" width="55" height="25" backgroundColor="#ff9900" foregroundColor="#ffffff"/>
			</nodevisualsetting>
</node>
<node id="LefTcf" maxvalue="2">
  <parameter idActiveInteractions=" Bcata:LefTcf:1" val="1"/>
  <parameter idActiveInteractions=" Bcata:LefTcf:2" val="2"/>

			<nodevisualsetting>
				<rect x="725" y="107" width="55" height="25" backgroundColor="#ff9900" foregroundColor="#ffffff"/>
			</nodevisualsetting>
</node>
<node id="Smadcomplex" maxvalue="2">
  <parameter idActiveInteractions=" R-smad:Smadcomplex:1" val="1"/>
  <parameter idActiveInteractions=" ERK12:Smadcomplex R-smad:Smadcomplex:1" val="0"/>
  <parameter idActiveInteractions=" R-smad:Smadcomplex:2" val="2"/>
  <parameter idActiveInteractions=" R-smad:Smadcomplex:2 ERK12:Smadcomplex" val="1"/>

			<nodevisualsetting>
				<rect x="605" y="235" width="86" height="25" backgroundColor="#ff9900" foregroundColor="#ffffff"/>
			</nodevisualsetting>
</node>
<node id="Smad3" maxvalue="1">
  <parameter idActiveInteractions=" TGFbeta1:Smad3" val="1"/>
  <parameter idActiveInteractions=" TGFbeta1:Smad3 Smad7:Smad3" val="0"/>

			<nodevisualsetting>
				<rect x="429" y="313" width="55" height="25" backgroundColor="#ff9900" foregroundColor="#ffffff"/>
			</nodevisualsetting>
</node>
<node id="ERK12" name="met spry1" maxvalue="1">
  <parameter idActiveInteractions=" FGFR1:ERK12 FGFR3:ERK12:1" val="1"/>
  <parameter idActiveInteractions=" FGFR1:ERK12" val="1"/>
  <parameter idActiveInteractions=" FGFR3:ERK12:1" val="0"/>
  <parameter idActiveInteractions=" FGFR3:ERK12:2" val="1"/>
  <parameter idActiveInteractions=" FGFR1:ERK12 FGFR3:ERK12:2" val="1"/>

			<nodevisualsetting>
				<rect x="334" y="171" width="55" height="25" backgroundColor="#ff9900" foregroundColor="#ffffff"/>
			</nodevisualsetting>
</node>
<node id="STAT1" maxvalue="1">
  <parameter idActiveInteractions=" FGFR3:STAT1:1" val="1"/>
  <parameter idActiveInteractions=" FGFR3:STAT1:1 FGFR1:STAT1:1" val="1"/>
  <parameter idActiveInteractions=" FGFR3:STAT1:1 BmpR:STAT1" val="0"/>
  <parameter idActiveInteractions=" FGFR1:STAT1:1 FGFR3:STAT1:1 BmpR:STAT1" val="1"/>
  <parameter idActiveInteractions=" BmpR:STAT1 FGFR1:STAT1:1" val="1"/>
  <parameter idActiveInteractions=" FGFR3:STAT1:2" val="1"/>
  <parameter idActiveInteractions=" FGFR1:STAT1:1 FGFR3:STAT1:2" val="1"/>
  <parameter idActiveInteractions=" BmpR:STAT1 FGFR3:STAT1:2" val="1"/>
  <parameter idActiveInteractions=" BmpR:STAT1 FGFR1:STAT1:1 FGFR3:STAT1:2" val="1"/>
  <parameter idActiveInteractions=" FGFR1:STAT1:1" val="1"/>
  <parameter idActiveInteractions=" FGFR3:STAT1:1 FGFR1:STAT1:2" val="1"/>
  <parameter idActiveInteractions=" FGFR3:STAT1:2 FGFR1:STAT1:2" val="1"/>
  <parameter idActiveInteractions=" BmpR:STAT1 FGFR3:STAT1:2 FGFR1:STAT1:2" val="1"/>

			<nodevisualsetting>
				<rect x="245" y="384" width="55" height="25" backgroundColor="#ff9900" foregroundColor="#ffffff"/>
			</nodevisualsetting>
</node>
<node id="Sox9" maxvalue="2">
  <parameter idActiveInteractions=" Sox9:Sox9" val="1"/>
  <parameter idActiveInteractions=" PKA:Sox9" val="1"/>
  <parameter idActiveInteractions=" Runx2:Sox9:2 Sox9:Sox9" val="0"/>
  <parameter idActiveInteractions=" Runx2:Sox9:1 Sox9:Sox9" val="0"/>
  <parameter idActiveInteractions=" Runx2:Sox9:2 PKA:Sox9" val="0"/>
  <parameter idActiveInteractions=" PKA:Sox9 Runx2:Sox9:1" val="1"/>
  <parameter idActiveInteractions=" Runx2:Sox9:1" val="0"/>
  <parameter idActiveInteractions=" Runx2:Sox9:2" val="0"/>
  <parameter idActiveInteractions=" PKA:Sox9 Runx2:Sox9:2 Sox9:Sox9" val="0"/>
  <parameter idActiveInteractions=" PKA:Sox9 Sox9:Sox9" val="2"/>
  <parameter idActiveInteractions=" TGFbeta1:Sox9" val="1"/>
  <parameter idActiveInteractions=" Sox9:Sox9 TGFbeta1:Sox9" val="1"/>
  <parameter idActiveInteractions=" PKA:Sox9 TGFbeta1:Sox9" val="2"/>
  <parameter idActiveInteractions=" Runx2:Sox9:1 PKA:Sox9 TGFbeta1:Sox9" val="1"/>
  <parameter idActiveInteractions=" Sox9:Sox9 PKA:Sox9 TGFbeta1:Sox9" val="2"/>
  <parameter idActiveInteractions=" Sox9:Sox9 TGFbeta1:Sox9 Runx2:Sox9:1" val="1"/>
  <parameter idActiveInteractions=" Sox9:Sox9 BmpR:Sox9" val="1"/>
  <parameter idActiveInteractions=" Runx2:Sox9:1 BmpR:Sox9" val="0"/>
  <parameter idActiveInteractions=" Runx2:Sox9:2 BmpR:Sox9" val="0"/>
  <parameter idActiveInteractions=" PKA:Sox9 Runx2:Sox9:2 Sox9:Sox9 BmpR:Sox9" val="0"/>
  <parameter idActiveInteractions=" PKA:Sox9 Sox9:Sox9 BmpR:Sox9" val="2"/>
  <parameter idActiveInteractions=" TGFbeta1:Sox9 BmpR:Sox9" val="1"/>
  <parameter idActiveInteractions=" Sox9:Sox9 TGFbeta1:Sox9 BmpR:Sox9" val="1"/>
  <parameter idActiveInteractions=" PKA:Sox9 TGFbeta1:Sox9 BmpR:Sox9" val="2"/>
  <parameter idActiveInteractions=" PKA:Sox9 Runx2:Sox9:1 TGFbeta1:Sox9 BmpR:Sox9" val="1"/>
  <parameter idActiveInteractions=" PKA:Sox9 Sox9:Sox9 TGFbeta1:Sox9 BmpR:Sox9" val="2"/>
  <parameter idActiveInteractions=" Runx2:Sox9:1 Sox9:Sox9 TGFbeta1:Sox9 BmpR:Sox9" val="1"/>
  <parameter idActiveInteractions=" Sox9:Sox9 NFkb:Sox9" val="1"/>
  <parameter idActiveInteractions=" PKA:Sox9 NFkb:Sox9" val="1"/>
  <parameter idActiveInteractions=" Runx2:Sox9:2 Sox9:Sox9 NFkb:Sox9" val="0"/>
  <parameter idActiveInteractions=" Runx2:Sox9:1 Sox9:Sox9 NFkb:Sox9" val="0"/>
  <parameter idActiveInteractions=" Runx2:Sox9:2 PKA:Sox9 NFkb:Sox9" val="0"/>
  <parameter idActiveInteractions=" Runx2:Sox9:1 PKA:Sox9 NFkb:Sox9" val="0"/>
  <parameter idActiveInteractions=" Runx2:Sox9:1 NFkb:Sox9" val="0"/>
  <parameter idActiveInteractions=" Runx2:Sox9:2 NFkb:Sox9" val="0"/>
  <parameter idActiveInteractions=" Runx2:Sox9:2 PKA:Sox9 Sox9:Sox9 NFkb:Sox9" val="0"/>
  <parameter idActiveInteractions=" PKA:Sox9 Sox9:Sox9 NFkb:Sox9" val="1"/>
  <parameter idActiveInteractions=" TGFbeta1:Sox9 NFkb:Sox9" val="1"/>
  <parameter idActiveInteractions=" Sox9:Sox9 TGFbeta1:Sox9 NFkb:Sox9" val="1"/>
  <parameter idActiveInteractions=" PKA:Sox9 TGFbeta1:Sox9 NFkb:Sox9" val="1"/>
  <parameter idActiveInteractions=" Runx2:Sox9:1 PKA:Sox9 TGFbeta1:Sox9 NFkb:Sox9" val="1"/>
  <parameter idActiveInteractions=" PKA:Sox9 Sox9:Sox9 TGFbeta1:Sox9 NFkb:Sox9" val="2"/>
  <parameter idActiveInteractions=" Runx2:Sox9:1 Sox9:Sox9 TGFbeta1:Sox9 NFkb:Sox9" val="0"/>
  <parameter idActiveInteractions=" NFkb:Sox9 Sox9:Sox9 BmpR:Sox9" val="1"/>
  <parameter idActiveInteractions=" PKA:Sox9 NFkb:Sox9 BmpR:Sox9" val="1"/>
  <parameter idActiveInteractions=" NFkb:Sox9 Runx2:Sox9:2 Sox9:Sox9 BmpR:Sox9" val="0"/>
  <parameter idActiveInteractions=" NFkb:Sox9 Runx2:Sox9:1 Sox9:Sox9 BmpR:Sox9" val="0"/>
  <parameter idActiveInteractions=" PKA:Sox9 NFkb:Sox9 Runx2:Sox9:2 BmpR:Sox9" val="0"/>
  <parameter idActiveInteractions=" PKA:Sox9 NFkb:Sox9 Runx2:Sox9:1 BmpR:Sox9" val="1"/>
  <parameter idActiveInteractions=" NFkb:Sox9 Runx2:Sox9:1 BmpR:Sox9" val="0"/>
  <parameter idActiveInteractions=" NFkb:Sox9 Runx2:Sox9:2 BmpR:Sox9" val="0"/>
  <parameter idActiveInteractions=" PKA:Sox9 NFkb:Sox9 Runx2:Sox9:2 Sox9:Sox9 BmpR:Sox9" val="0"/>
  <parameter idActiveInteractions=" PKA:Sox9 NFkb:Sox9 Sox9:Sox9 BmpR:Sox9" val="1"/>
  <parameter idActiveInteractions=" NFkb:Sox9 TGFbeta1:Sox9 BmpR:Sox9" val="1"/>
  <parameter idActiveInteractions=" NFkb:Sox9 Sox9:Sox9 TGFbeta1:Sox9 BmpR:Sox9" val="1"/>
  <parameter idActiveInteractions=" PKA:Sox9 NFkb:Sox9 TGFbeta1:Sox9 BmpR:Sox9" val="2"/>
  <parameter idActiveInteractions=" PKA:Sox9 NFkb:Sox9 Runx2:Sox9:1 TGFbeta1:Sox9 BmpR:Sox9" val="1"/>
  <parameter idActiveInteractions=" PKA:Sox9 NFkb:Sox9 Sox9:Sox9 TGFbeta1:Sox9 BmpR:Sox9" val="2"/>
  <parameter idActiveInteractions=" NFkb:Sox9 Runx2:Sox9:1 Sox9:Sox9 TGFbeta1:Sox9 BmpR:Sox9" val="1"/>

			<nodevisualsetting>
				<rect x="979" y="389" width="52" height="25" backgroundColor="#999900" foregroundColor="#ffffff"/>
			</nodevisualsetting>
</node>
<node id="externihh" maxvalue="1">
  <parameter idActiveInteractions=" externihh:externihh" val="1"/>

			<nodevisualsetting>
				<rect x="239" y="595" width="55" height="25" backgroundColor="#00cccc" foregroundColor="#ffffff"/>
			</nodevisualsetting>
</node>
<node id="Bcata" name="betacatenin" maxvalue="2">
  <parameter idActiveInteractions=" Dsh:Bcata:1" val="1"/>
  <parameter idActiveInteractions=" Dsh:Bcata:2" val="2"/>
  <parameter idActiveInteractions=" Sox9:Bcata Dsh:Bcata:2" val="1"/>
  <parameter idActiveInteractions=" Sox9:Bcata Dsh:Bcata:1" val="0"/>

			<nodevisualsetting>
				<rect x="644" y="108" width="55" height="25" backgroundColor="#ff9900" foregroundColor="#ffffff"/>
			</nodevisualsetting>
</node>
<node id="ColX" name="Collagen X" maxvalue="2">
  <parameter idActiveInteractions=" Runx2:ColX:2" val="0"/>
  <parameter idActiveInteractions=" Runx2:ColX:2 PKA:ColX" val="0"/>
  <parameter idActiveInteractions=" Runx2:ColX:2 MEF2C:ColX R-smad:ColX PKA:ColX" val="1"/>
  <parameter idActiveInteractions=" Runx2:ColX:2 MEF2C:ColX" val="1"/>
  <parameter idActiveInteractions=" Runx2:ColX:2 MEF2C:ColX R-smad:ColX" val="2"/>
  <parameter idActiveInteractions=" Runx2:ColX:2 R-smad:ColX" val="1"/>
  <parameter idActiveInteractions=" PKA:ColX" val="0"/>
  <parameter idActiveInteractions=" Runx2:ColX:2 R-smad:ColX PKA:ColX" val="0"/>
  <parameter idActiveInteractions=" MEF2C:ColX" val="0"/>
  <parameter idActiveInteractions=" R-smad:ColX" val="0"/>
  <parameter idActiveInteractions=" MEF2C:ColX R-smad:ColX Runx2:ColX:1" val="1"/>

			<nodevisualsetting>
				<rect x="1118" y="181" width="55" height="25" backgroundColor="#ff0000" foregroundColor="#ffffff"/>
			</nodevisualsetting>
</node>
<node id="MMP13" maxvalue="1">
  <parameter idActiveInteractions=" Gli2:MMP13 Runx2:MMP13:2" val="1"/>
  <parameter idActiveInteractions=" Gli2:MMP13 Runx2:MMP13:1" val="0"/>
  <parameter idActiveInteractions=" Runx2:MMP13:2" val="1"/>
  <parameter idActiveInteractions=" Runx2:MMP13:1" val="1"/>
  <parameter idActiveInteractions=" Gli2:MMP13 NFkb:MMP13" val="0"/>
  <parameter idActiveInteractions=" Runx2:MMP13:1 Gli2:MMP13 NFkb:MMP13" val="1"/>
  <parameter idActiveInteractions=" Runx2:MMP13:2 Gli2:MMP13 NFkb:MMP13" val="1"/>

			<nodevisualsetting>
				<rect x="1108" y="501" width="55" height="25" backgroundColor="#ff0000" foregroundColor="#ffffff"/>
			</nodevisualsetting>
</node>
<node id="FGFR1" maxvalue="2">
  <parameter idActiveInteractions=" Runx2:FGFR1 FGF:FGFR1:1" val="1"/>
  <parameter idActiveInteractions=" FGF:FGFR1:2 Runx2:FGFR1" val="2"/>
  <parameter idActiveInteractions=" Runx2:FGFR1 FGF:FGFR1:2 Smadcomplex:FGFR1" val="1"/>
  <parameter idActiveInteractions=" Runx2:FGFR1 Smadcomplex:FGFR1 FGF:FGFR1:1" val="0"/>

			<nodevisualsetting>
				<rect x="145" y="479" width="55" height="25" backgroundColor="#ff9900" foregroundColor="#ffffff"/>
			</nodevisualsetting>
</node>
<node id="Dsh" name="Dishevelled" maxvalue="2">
  <parameter idActiveInteractions=" Wnt3a:Dsh" val="2"/>
  <parameter idActiveInteractions=" R-smad:Dsh Wnt3a:Dsh" val="1"/>

			<nodevisualsetting>
				<rect x="484" y="106" width="55" height="25" backgroundColor="#ff9900" foregroundColor="#ffffff"/>
			</nodevisualsetting>
</node>
<node id="Nkx3" maxvalue="2">
  <parameter idActiveInteractions=" PTHrP:Nkx3:1" val="1"/>
  <parameter idActiveInteractions=" Sox9:Nkx3" val="1"/>
  <parameter idActiveInteractions=" PTHrP:Nkx3:1 Sox9:Nkx3" val="1"/>
  <parameter idActiveInteractions=" PTHrP:Nkx3:2" val="2"/>
  <parameter idActiveInteractions=" PTHrP:Nkx3:2 Sox9:Nkx3" val="2"/>

			<nodevisualsetting>
				<rect x="973" y="316" width="55" height="25" backgroundColor="#ff9900" foregroundColor="#ffffff"/>
			</nodevisualsetting>
</node>
<node id="PTHrP" name="PTHrP" maxvalue="2">
  <parameter idActiveInteractions=" Gli2:PTHrP" val="1"/>
  <parameter idActiveInteractions=" Gli2:PTHrP externpthrp:PTHrP" val="2"/>
  <parameter idActiveInteractions=" externpthrp:PTHrP" val="1"/>
  <parameter idActiveInteractions=" Gli2:PTHrP BmpR:PTHrP" val="0"/>
  <parameter idActiveInteractions=" externpthrp:PTHrP Gli2:PTHrP BmpR:PTHrP" val="1"/>
  <parameter idActiveInteractions=" BmpR:PTHrP" val="0"/>
  <parameter idActiveInteractions=" Gli2:PTHrP Smad3lef:PTHrP" val="1"/>
  <parameter idActiveInteractions=" externpthrp:PTHrP Smad3lef:PTHrP" val="2"/>
  <parameter idActiveInteractions=" Smad3lef:PTHrP" val="1"/>
  <parameter idActiveInteractions=" BmpR:PTHrP externpthrp:PTHrP Smad3lef:PTHrP" val="1"/>
  <parameter idActiveInteractions=" Gli2:PTHrP BmpR:PTHrP externpthrp:PTHrP Smad3lef:PTHrP" val="1"/>

			<nodevisualsetting>
				<rect x="665" y="539" width="53" height="25" backgroundColor="#3333ff" foregroundColor="#ffffff"/>
			</nodevisualsetting>
</node>
<node id="Gli2" maxvalue="1">
  <parameter idActiveInteractions=" Ihh:Gli2:1" val="1"/>
  <parameter idActiveInteractions=" Ihh:Gli2:1 Bcata:Gli2" val="1"/>
  <parameter idActiveInteractions=" Bcata:Gli2 Ihh:Gli2:2" val="1"/>
  <parameter idActiveInteractions=" Ihh:Gli2:2" val="1"/>

			<nodevisualsetting>
				<rect x="533" y="540" width="58" height="24" backgroundColor="#999900" foregroundColor="#ffffff"/>
			</nodevisualsetting>
</node>
<node id="FGF" name="deze reactie duurt normaal erg lang" maxvalue="2">
  <parameter idActiveInteractions=" FGF:FGF" val="2"/>
  <parameter idActiveInteractions=" Runx2:FGF" val="1"/>
  <parameter idActiveInteractions=" FGF:FGF Runx2:FGF" val="2"/>
  <parameter idActiveInteractions=" Bcata:FGF" val="1"/>
  <parameter idActiveInteractions=" Runx2:FGF Bcata:FGF" val="1"/>
  <parameter idActiveInteractions=" FGF:FGF Bcata:FGF" val="2"/>
  <parameter idActiveInteractions=" Runx2:FGF FGF:FGF Bcata:FGF" val="2"/>
  <parameter idActiveInteractions=" FGF:FGF Sox9:FGF" val="2"/>
  <parameter idActiveInteractions=" Runx2:FGF Sox9:FGF" val="1"/>
  <parameter idActiveInteractions=" Runx2:FGF FGF:FGF Sox9:FGF" val="2"/>
  <parameter idActiveInteractions=" Bcata:FGF Sox9:FGF" val="1"/>
  <parameter idActiveInteractions=" Runx2:FGF Bcata:FGF Sox9:FGF" val="1"/>
  <parameter idActiveInteractions=" FGF:FGF Bcata:FGF Sox9:FGF" val="2"/>
  <parameter idActiveInteractions=" Runx2:FGF FGF:FGF Bcata:FGF Sox9:FGF" val="2"/>

			<nodevisualsetting>
				<rect x="535" y="675" width="55" height="26" backgroundColor="#00cccc" foregroundColor="#ffffff"/>
			</nodevisualsetting>
</node>
<node id="PPR" name="PPR" maxvalue="1">
  <parameter idActiveInteractions=" Sox9:PPR" val="0"/>
  <parameter idActiveInteractions=" Sox9:PPR Gli2:PPR" val="0"/>
  <parameter idActiveInteractions=" Sox9:PPR Gli2:PPR STAT1:PPR" val="0"/>
  <parameter idActiveInteractions=" R-smad:PPR Sox9:PPR" val="1"/>
  <parameter idActiveInteractions=" R-smad:PPR Sox9:PPR Gli2:PPR" val="1"/>
  <parameter idActiveInteractions=" R-smad:PPR Sox9:PPR Gli2:PPR STAT1:PPR" val="0"/>
  <parameter idActiveInteractions=" STAT1:PPR R-smad:PPR" val="0"/>
  <parameter idActiveInteractions=" R-smad:PPR Gli2:PPR" val="1"/>

			<nodevisualsetting>
				<rect x="667" y="630" width="55" height="25" backgroundColor="#ff9900" foregroundColor="#ffffff"/>
			</nodevisualsetting>
</node>
<node id="TGFbeta1" name="Transforming growth factor beta and receptor" maxvalue="1">
  <parameter idActiveInteractions=" TGFbeta1:TGFbeta1" val="1"/>

			<nodevisualsetting>
				<rect x="337" y="316" width="55" height="25" backgroundColor="#cccccc" foregroundColor="#ffffff"/>
			</nodevisualsetting>
</node>
<node id="Wnt3a" name="Wingless" maxvalue="1">
  <parameter idActiveInteractions=" Ihh:Wnt3a" val="1"/>
  <parameter idActiveInteractions=" Wnt3a:Wnt3a" val="1"/>
  <parameter idActiveInteractions=" Ihh:Wnt3a Wnt3a:Wnt3a" val="1"/>

			<nodevisualsetting>
				<rect x="348" y="103" width="55" height="25" backgroundColor="#3333ff" foregroundColor="#ffffff"/>
			</nodevisualsetting>
</node>
<node id="Smad7" maxvalue="2">
  <parameter idActiveInteractions=" STAT1:Smad7" val="1"/>
  <parameter idActiveInteractions=" NFkb:Smad7" val="1"/>
  <parameter idActiveInteractions=" STAT1:Smad7 NFkb:Smad7" val="2"/>

			<nodevisualsetting>
				<rect x="430" y="375" width="55" height="25" backgroundColor="#ff9900" foregroundColor="#ffffff"/>
			</nodevisualsetting>
</node>
<node id="MEF2C" maxvalue="1">
  <parameter idActiveInteractions=" Smadcomplex:MEF2C" val="1"/>
  <parameter idActiveInteractions=" Runx2:MEF2C" val="1"/>
  <parameter idActiveInteractions=" Runx2:MEF2C Smadcomplex:MEF2C" val="1"/>
  <parameter idActiveInteractions=" HDAC4:MEF2C" val="0"/>
  <parameter idActiveInteractions=" HDAC4:MEF2C Runx2:MEF2C Smadcomplex:MEF2C" val="0"/>
  <parameter idActiveInteractions=" Runx2:MEF2C HDAC4:MEF2C" val="0"/>
  <parameter idActiveInteractions=" HDAC4:MEF2C Smadcomplex:MEF2C" val="0"/>

			<nodevisualsetting>
				<rect x="812" y="324" width="55" height="25" backgroundColor="#ff9900" foregroundColor="#ffffff"/>
			</nodevisualsetting>
</node>
<node id="Runx2" maxvalue="2">
  <parameter idActiveInteractions=" LefTcf:Runx2:1" val="0"/>
  <parameter idActiveInteractions=" LefTcf:Runx2:2" val="0"/>
  <parameter idActiveInteractions=" Nkx3:Runx2:2 LefTcf:Runx2:1" val="0"/>
  <parameter idActiveInteractions=" Nkx3:Runx2:1 LefTcf:Runx2:2 CCND1:Runx2" val="0"/>
  <parameter idActiveInteractions=" LefTcf:Runx2:2 MEF2C:Runx2 ERK12:Runx2" val="2"/>
  <parameter idActiveInteractions=" SmadDlx5:Runx2 LefTcf:Runx2:2 ERK12:Runx2 MEF2C:Runx2" val="2"/>
  <parameter idActiveInteractions=" LefTcf:Runx2:1 MEF2C:Runx2 SmadDlx5:Runx2" val="2"/>
  <parameter idActiveInteractions=" LefTcf:Runx2:2 MEF2C:Runx2 SmadDlx5:Runx2" val="2"/>
  <parameter idActiveInteractions=" Nkx3:Runx2:2 LefTcf:Runx2:1 MEF2C:Runx2" val="0"/>
  <parameter idActiveInteractions=" LefTcf:Runx2:2 Nkx3:Runx2:2 MEF2C:Runx2 SmadDlx5:Runx2" val="1"/>
  <parameter idActiveInteractions=" LefTcf:Runx2:2 Nkx3:Runx2:2 MEF2C:Runx2 ERK12:Runx2 SmadDlx5:Runx2" val="2"/>
  <parameter idActiveInteractions=" LefTcf:Runx2:1 Nkx3:Runx2:1 Smad3:Runx2 MEF2C:Runx2 SmadDlx5:Runx2" val="1"/>
  <parameter idActiveInteractions=" LefTcf:Runx2:1 Nkx3:Runx2:1 Smad3:Runx2 MEF2C:Runx2 ERK12:Runx2 SmadDlx5:Runx2" val="1"/>
  <parameter idActiveInteractions=" LefTcf:Runx2:2 Nkx3:Runx2:1 Smad3:Runx2 MEF2C:Runx2 ERK12:Runx2 SmadDlx5:Runx2" val="2"/>
  <parameter idActiveInteractions=" LefTcf:Runx2:1 Smad3:Runx2 MEF2C:Runx2 ERK12:Runx2 SmadDlx5:Runx2" val="2"/>
  <parameter idActiveInteractions=" LefTcf:Runx2:1 CCND1:Runx2 MEF2C:Runx2 SmadDlx5:Runx2" val="0"/>
  <parameter idActiveInteractions=" LefTcf:Runx2:2 CCND1:Runx2 MEF2C:Runx2 SmadDlx5:Runx2" val="2"/>
  <parameter idActiveInteractions=" MEF2C:Runx2 Nkx3:Runx2:2 LefTcf:Runx2:1 CCND1:Runx2" val="0"/>
  <parameter idActiveInteractions=" Nkx3:Runx2:2 LefTcf:Runx2:1 CCND1:Runx2" val="0"/>
  <parameter idActiveInteractions=" LefTcf:Runx2:2 Nkx3:Runx2:2 CCND1:Runx2 MEF2C:Runx2 SmadDlx5:Runx2" val="2"/>
  <parameter idActiveInteractions=" LefTcf:Runx2:1 CCND1:Runx2 MEF2C:Runx2 ERK12:Runx2 SmadDlx5:Runx2" val="2"/>
  <parameter idActiveInteractions=" LefTcf:Runx2:2 Nkx3:Runx2:2 CCND1:Runx2 MEF2C:Runx2 ERK12:Runx2 SmadDlx5:Runx2" val="1"/>
  <parameter idActiveInteractions=" LefTcf:Runx2:1 Nkx3:Runx2:1 Smad3:Runx2 CCND1:Runx2 MEF2C:Runx2 SmadDlx5:Runx2" val="0"/>
  <parameter idActiveInteractions=" LefTcf:Runx2:1 Nkx3:Runx2:1 Smad3:Runx2 CCND1:Runx2 MEF2C:Runx2 ERK12:Runx2 SmadDlx5:Runx2" val="1"/>
  <parameter idActiveInteractions=" LefTcf:Runx2:2 Nkx3:Runx2:1 Smad3:Runx2 CCND1:Runx2 MEF2C:Runx2 ERK12:Runx2 SmadDlx5:Runx2" val="2"/>
  <parameter idActiveInteractions=" LefTcf:Runx2:1 Nkx3:Runx2:1 MEF2C:Runx2 ERK12:Runx2 SmadDlx5:Runx2" val="2"/>
  <parameter idActiveInteractions=" LefTcf:Runx2:2 Nkx3:Runx2:1 MEF2C:Runx2 ERK12:Runx2 SmadDlx5:Runx2" val="2"/>
  <parameter idActiveInteractions=" LefTcf:Runx2:1 Nkx3:Runx2:1 MEF2C:Runx2 ERK12:Runx2" val="2"/>
  <parameter idActiveInteractions=" Nkx3:Runx2:1 LefTcf:Runx2:2 MEF2C:Runx2 CCND1:Runx2" val="1"/>
  <parameter idActiveInteractions=" SmadDlx5:Runx2 MEF2C:Runx2" val="2"/>
  <parameter idActiveInteractions=" SmadDlx5:Runx2 ERK12:Runx2 MEF2C:Runx2" val="2"/>
  <parameter idActiveInteractions=" LefTcf:Runx2:1 MEF2C:Runx2" val="1"/>
  <parameter idActiveInteractions=" LefTcf:Runx2:2 MEF2C:Runx2" val="1"/>
  <parameter idActiveInteractions=" ERK12:Runx2 MEF2C:Runx2" val="1"/>
  <parameter idActiveInteractions=" LefTcf:Runx2:2 MEF2C:Runx2 CCND1:Runx2" val="1"/>
  <parameter idActiveInteractions=" LefTcf:Runx2:2 MEF2C:Runx2 Smad3:Runx2" val="1"/>
  <parameter idActiveInteractions=" Nkx3:Runx2:1 LefTcf:Runx2:2 MEF2C:Runx2" val="1"/>
  <parameter idActiveInteractions=" Nkx3:Runx2:1 SmadDlx5:Runx2 LefTcf:Runx2:2" val="1"/>
  <parameter idActiveInteractions=" SmadDlx5:Runx2 LefTcf:Runx2:2 CCND1:Runx2" val="1"/>
  <parameter idActiveInteractions=" SmadDlx5:Runx2 LefTcf:Runx2:2 Smad3:Runx2" val="1"/>
  <parameter idActiveInteractions=" LefTcf:Runx2:2 ERK12:Runx2 Smad3:Runx2" val="1"/>
  <parameter idActiveInteractions=" LefTcf:Runx2:2 ERK12:Runx2 CCND1:Runx2" val="1"/>
  <parameter idActiveInteractions=" Nkx3:Runx2:1 LefTcf:Runx2:2 ERK12:Runx2" val="1"/>
  <parameter idActiveInteractions=" SmadDlx5:Runx2 LefTcf:Runx2:1 ERK12:Runx2" val="1"/>
  <parameter idActiveInteractions=" SmadDlx5:Runx2 LefTcf:Runx2:2 ERK12:Runx2" val="2"/>
  <parameter idActiveInteractions=" Nkx3:Runx2:1 SmadDlx5:Runx2 LefTcf:Runx2:1 ERK12:Runx2" val="1"/>
  <parameter idActiveInteractions=" SmadDlx5:Runx2 LefTcf:Runx2:1 ERK12:Runx2 CCND1:Runx2" val="1"/>
  <parameter idActiveInteractions=" SmadDlx5:Runx2 LefTcf:Runx2:1 ERK12:Runx2 Smad3:Runx2" val="1"/>
  <parameter idActiveInteractions=" ERK12:Runx2 MEF2C:Runx2 Smad3:Runx2" val="1"/>
  <parameter idActiveInteractions=" ERK12:Runx2 MEF2C:Runx2 CCND1:Runx2" val="1"/>
  <parameter idActiveInteractions=" Nkx3:Runx2:1 ERK12:Runx2 MEF2C:Runx2" val="1"/>
  <parameter idActiveInteractions=" LefTcf:Runx2:1 ERK12:Runx2 MEF2C:Runx2" val="2"/>
  <parameter idActiveInteractions=" LefTcf:Runx2:1 ERK12:Runx2 MEF2C:Runx2 CCND1:Runx2" val="2"/>
  <parameter idActiveInteractions=" LefTcf:Runx2:1 ERK12:Runx2 MEF2C:Runx2 Smad3:Runx2" val="2"/>
  <parameter idActiveInteractions=" LefTcf:Runx2:1 ERK12:Runx2 MEF2C:Runx2 CCND1:Runx2 Smad3:Runx2" val="1"/>
  <parameter idActiveInteractions=" Nkx3:Runx2:1 LefTcf:Runx2:1 ERK12:Runx2 MEF2C:Runx2 Smad3:Runx2" val="1"/>
  <parameter idActiveInteractions=" Nkx3:Runx2:1 LefTcf:Runx2:1 ERK12:Runx2 MEF2C:Runx2 CCND1:Runx2" val="1"/>
  <parameter idActiveInteractions=" LefTcf:Runx2:2 ERK12:Runx2 MEF2C:Runx2 CCND1:Runx2" val="2"/>
  <parameter idActiveInteractions=" LefTcf:Runx2:2 ERK12:Runx2 MEF2C:Runx2 Smad3:Runx2" val="2"/>
  <parameter idActiveInteractions=" Nkx3:Runx2:1 LefTcf:Runx2:2 ERK12:Runx2 MEF2C:Runx2" val="2"/>
  <parameter idActiveInteractions=" Nkx3:Runx2:2 LefTcf:Runx2:2 ERK12:Runx2 MEF2C:Runx2" val="2"/>
  <parameter idActiveInteractions=" Nkx3:Runx2:1 LefTcf:Runx2:2 ERK12:Runx2 MEF2C:Runx2 CCND1:Runx2" val="2"/>
  <parameter idActiveInteractions=" Nkx3:Runx2:1 LefTcf:Runx2:2 ERK12:Runx2 MEF2C:Runx2 Smad3:Runx2" val="2"/>
  <parameter idActiveInteractions=" Nkx3:Runx2:1 LefTcf:Runx2:2 ERK12:Runx2 MEF2C:Runx2 CCND1:Runx2 Smad3:Runx2" val="1"/>
  <parameter idActiveInteractions=" Nkx3:Runx2:2 LefTcf:Runx2:2 ERK12:Runx2 MEF2C:Runx2 Smad3:Runx2" val="1"/>
  <parameter idActiveInteractions=" Nkx3:Runx2:2 LefTcf:Runx2:2 ERK12:Runx2 MEF2C:Runx2 CCND1:Runx2" val="1"/>
  <parameter idActiveInteractions=" Nkx3:Runx2:1 SmadDlx5:Runx2 LefTcf:Runx2:2 ERK12:Runx2 MEF2C:Runx2 CCND1:Runx2" val="2"/>
  <parameter idActiveInteractions=" Nkx3:Runx2:2 SmadDlx5:Runx2 LefTcf:Runx2:2 ERK12:Runx2 MEF2C:Runx2 CCND1:Runx2 Smad3:Runx2" val="1"/>
  <parameter idActiveInteractions=" SmadDlx5:Runx2 ERK12:Runx2" val="1"/>
  <parameter idActiveInteractions=" Nkx3:Runx2:1 SmadDlx5:Runx2 ERK12:Runx2" val="1"/>
  <parameter idActiveInteractions=" SmadDlx5:Runx2 ERK12:Runx2 CCND1:Runx2" val="1"/>
  <parameter idActiveInteractions=" SmadDlx5:Runx2 ERK12:Runx2 Smad3:Runx2" val="1"/>
  <parameter idActiveInteractions=" Nkx3:Runx2:2 SmadDlx5:Runx2 LefTcf:Runx2:1 ERK12:Runx2" val="1"/>
  <parameter idActiveInteractions=" Nkx3:Runx2:1 SmadDlx5:Runx2 LefTcf:Runx2:1 ERK12:Runx2 CCND1:Runx2" val="1"/>
  <parameter idActiveInteractions=" SmadDlx5:Runx2 LefTcf:Runx2:1 ERK12:Runx2 CCND1:Runx2 Smad3:Runx2" val="1"/>
  <parameter idActiveInteractions=" Nkx3:Runx2:1 SmadDlx5:Runx2 LefTcf:Runx2:1 ERK12:Runx2 Smad3:Runx2" val="1"/>
  <parameter idActiveInteractions=" Nkx3:Runx2:2 SmadDlx5:Runx2 LefTcf:Runx2:2 ERK12:Runx2" val="2"/>
  <parameter idActiveInteractions=" Nkx3:Runx2:1 SmadDlx5:Runx2 LefTcf:Runx2:2 ERK12:Runx2 CCND1:Runx2" val="2"/>
  <parameter idActiveInteractions=" Nkx3:Runx2:1 SmadDlx5:Runx2 LefTcf:Runx2:2 ERK12:Runx2 Smad3:Runx2" val="2"/>
  <parameter idActiveInteractions=" SmadDlx5:Runx2 LefTcf:Runx2:2 ERK12:Runx2 CCND1:Runx2 Smad3:Runx2" val="2"/>
  <parameter idActiveInteractions=" Nkx3:Runx2:2 SmadDlx5:Runx2 LefTcf:Runx2:2 ERK12:Runx2 CCND1:Runx2" val="1"/>
  <parameter idActiveInteractions=" Nkx3:Runx2:2 SmadDlx5:Runx2 LefTcf:Runx2:2 ERK12:Runx2 Smad3:Runx2" val="1"/>
  <parameter idActiveInteractions=" Nkx3:Runx2:1 SmadDlx5:Runx2 LefTcf:Runx2:2 ERK12:Runx2 CCND1:Runx2 Smad3:Runx2" val="1"/>
  <parameter idActiveInteractions=" MEF2C:Runx2 Nkx3:Runx2:1 LefTcf:Runx2:2 Smad3:Runx2" val="1"/>
  <parameter idActiveInteractions=" LefTcf:Runx2:1 Nkx3:Runx2:1 ERK12:Runx2" val="1"/>
  <parameter idActiveInteractions=" SmadDlx5:Runx2 Nkx3:Runx2:1 LefTcf:Runx2:1 MEF2C:Runx2 CCND1:Runx2" val="1"/>

			<nodevisualsetting>
				<rect x="988" y="233" width="55" height="25" backgroundColor="#999900" foregroundColor="#ffffff"/>
			</nodevisualsetting>
</node>
<node id="FGFR3" maxvalue="2">
  <parameter idActiveInteractions=" FGF:FGFR3:1 Sox9:FGFR3" val="1"/>
  <parameter idActiveInteractions=" Sox9:FGFR3 FGF:FGFR3:2" val="2"/>

			<nodevisualsetting>
				<rect x="147" y="385" width="55" height="25" backgroundColor="#ff9900" foregroundColor="#ffffff"/>
			</nodevisualsetting>
</node>
<node id="Smad3lef" name="Smad3lef" maxvalue="1">
  <parameter idActiveInteractions=" LefTcf:Smad3lef Smad3:Smad3lef" val="1"/>

			<nodevisualsetting>
				<rect x="534" y="469" width="55" height="25" backgroundColor="#ff9900" foregroundColor="#ffffff"/>
			</nodevisualsetting>
</node>
<node id="CCND1" name="cyclin D1" maxvalue="1">
  <parameter idActiveInteractions=" PKA:CCND1" val="1"/>
  <parameter idActiveInteractions=" Gli2:CCND1 PKA:CCND1" val="1"/>
  <parameter idActiveInteractions=" PKA:CCND1 Gli2:CCND1 STAT1:CCND1" val="0"/>
  <parameter idActiveInteractions=" PKA:CCND1 Sox9:CCND1" val="1"/>
  <parameter idActiveInteractions=" Gli2:CCND1 Sox9:CCND1" val="1"/>
  <parameter idActiveInteractions=" Sox9:CCND1 PKA:CCND1 STAT1:CCND1" val="0"/>
  <parameter idActiveInteractions=" Sox9:CCND1" val="1"/>
  <parameter idActiveInteractions=" Sox9:CCND1 Gli2:CCND1 PKA:CCND1" val="1"/>
  <parameter idActiveInteractions=" Sox9:CCND1 PKA:CCND1 Gli2:CCND1 STAT1:CCND1" val="1"/>

			<nodevisualsetting>
				<rect x="809" y="408" width="55" height="25" backgroundColor="#ff9900" foregroundColor="#ffffff"/>
			</nodevisualsetting>
</node>
<node id="BmpR" maxvalue="2">
  <parameter idActiveInteractions=" BMP:BmpR:1" val="2"/>
  <parameter idActiveInteractions=" BMP:BmpR:2" val="2"/>

			<nodevisualsetting>
				<rect x="424" y="235" width="55" height="25" backgroundColor="#ff9900" foregroundColor="#ffffff"/>
			</nodevisualsetting>
</node>
		<edge id="NFkb:MMP13" from="NFkb" to="MMP13" minvalue="1" sign="positive">
			<edgevisualsetting>
				<polyline points="308,481 1135,513" line_style="curve" line_color="#3399ff" line_width="2" routage="manual"/>
			</edgevisualsetting>
		</edge>
		<edge id="NFkb:Sox9" from="NFkb" to="Sox9" minvalue="1" sign="negative">
			<edgevisualsetting>
				<polyline points="308,481 1005,401" line_style="curve" line_color="#3399ff" line_width="2" routage="manual"/>
			</edgevisualsetting>
		</edge>
		<edge id="NFkb:Smad7" from="NFkb" to="Smad7" minvalue="1" sign="positive">
			<edgevisualsetting>
				<polyline points="308,481 457,387" line_style="curve" line_color="#3399ff" line_width="2" routage="manual"/>
			</edgevisualsetting>
		</edge>
		<edge id="NFkb:BMP" from="NFkb" to="BMP" minvalue="1" sign="positive">
			<edgevisualsetting>
				<polyline points="308,481 373,248" line_style="curve" line_color="#3399ff" line_width="2" routage="manual"/>
			</edgevisualsetting>
		</edge>
		<edge id="R-smad:Dsh" from="R-smad" to="Dsh" minvalue="1" sign="negative">
			<edgevisualsetting>
				<polyline points="529,247 511,118" line_style="curve" line_color="#3399ff" line_width="2" routage="manual"/>
			</edgevisualsetting>
		</edge>
		<edge id="R-smad:Smadcomplex:1" from="R-smad" to="Smadcomplex" minvalue="1" maxvalue="1" sign="positive">
			<edgevisualsetting>
				<polyline points="529,247 648,247" line_style="curve" line_color="#3399ff" line_width="2" routage="manual"/>
			</edgevisualsetting>
		</edge>
		<edge id="R-smad:Smadcomplex:2" from="R-smad" to="Smadcomplex" minvalue="2" sign="positive">
			<edgevisualsetting>
				<polyline points="529,247 648,247" line_style="curve" line_color="#3399ff" line_width="2" routage="manual"/>
			</edgevisualsetting>
		</edge>
		<edge id="R-smad:ColX" from="R-smad" to="ColX" minvalue="1" sign="positive">
			<edgevisualsetting>
				<polyline points="529,247 1145,193" line_style="curve" line_color="#3399ff" line_width="2" routage="manual"/>
			</edgevisualsetting>
		</edge>
		<edge id="R-smad:PPR" from="R-smad" to="PPR" minvalue="1" sign="positive">
			<edgevisualsetting>
				<polyline points="529,247 694,642" line_style="curve" line_color="#3399ff" line_width="2" routage="manual"/>
			</edgevisualsetting>
		</edge>
		<edge id="BMP:BmpR:1" from="BMP" to="BmpR" minvalue="1" maxvalue="1" sign="positive">
			<edgevisualsetting>
				<polyline points="373,248 451,247" line_style="curve" line_color="#3399ff" line_width="2" routage="manual"/>
			</edgevisualsetting>
		</edge>
		<edge id="BMP:BmpR:2" from="BMP" to="BmpR" minvalue="2" sign="positive">
			<edgevisualsetting>
				<polyline points="373,248 451,247" line_style="curve" line_color="#3399ff" line_width="2" routage="manual"/>
			</edgevisualsetting>
		</edge>
		<edge id="externpthrp:PTHrP" from="externpthrp" to="PTHrP" minvalue="1" sign="positive">
			<edgevisualsetting>
				<polyline points="690,491 691,551" line_style="curve" line_color="#3399ff" line_width="2" routage="manual"/>
			</edgevisualsetting>
		</edge>
		<edge id="externpthrp:externpthrp" from="externpthrp" to="externpthrp" minvalue="1" sign="positive">
			<edgevisualsetting>
				<polyline points="690,491 680,462 690,458 700,462 690,491" line_style="curve" line_color="#333333" line_width="2" routage="auto"/>
			</edgevisualsetting>
		</edge>
		<edge id="HDAC4:MEF2C" from="HDAC4" to="MEF2C" minvalue="1" sign="negative">
			<edgevisualsetting>
				<polyline points="1002,450 931,393 839,336" line_style="curve" line_color="#3399ff" line_width="2" routage="manual"/>
			</edgevisualsetting>
		</edge>
		<edge id="SmadDlx5:Runx2" from="SmadDlx5" to="Runx2" minvalue="1" sign="positive">
			<edgevisualsetting>
				<polyline points="843,226 1015,245" line_style="curve" line_color="#3399ff" line_width="2" routage="manual"/>
			</edgevisualsetting>
		</edge>
		<edge id="Ihh:Wnt3a" from="Ihh" to="Wnt3a" minvalue="1" sign="positive">
			<edgevisualsetting>
				<polyline points="286,550 223,387 375,115" line_style="curve" line_color="#3399ff" line_width="2" routage="manual"/>
			</edgevisualsetting>
		</edge>
		<edge id="Ihh:Gli2:1" from="Ihh" to="Gli2" minvalue="1" maxvalue="1" sign="positive">
			<edgevisualsetting>
				<polyline points="286,550 562,552" line_style="curve" line_color="#3399ff" line_width="2" routage="manual"/>
			</edgevisualsetting>
		</edge>
		<edge id="Ihh:Gli2:2" from="Ihh" to="Gli2" minvalue="2" sign="positive">
			<edgevisualsetting>
				<polyline points="286,550 562,552" line_style="curve" line_color="#3399ff" line_width="2" routage="manual"/>
			</edgevisualsetting>
		</edge>
		<edge id="PKA:Sox9" from="PKA" to="Sox9" minvalue="1" sign="positive">
			<edgevisualsetting>
				<polyline points="991,537 1005,401" line_style="curve" line_color="#3399ff" line_width="2" routage="manual"/>
			</edgevisualsetting>
		</edge>
		<edge id="PKA:ColX" from="PKA" to="ColX" minvalue="1" sign="negative">
			<edgevisualsetting>
				<polyline points="991,537 1145,193" line_style="curve" line_color="#3399ff" line_width="2" routage="manual"/>
			</edgevisualsetting>
		</edge>
		<edge id="PKA:HDAC4" from="PKA" to="HDAC4" minvalue="1" sign="positive">
			<edgevisualsetting>
				<polyline points="991,537 1002,450" line_style="curve" line_color="#3399ff" line_width="2" routage="manual"/>
			</edgevisualsetting>
		</edge>
		<edge id="PKA:CCND1" from="PKA" to="CCND1" minvalue="1" sign="positive">
			<edgevisualsetting>
				<polyline points="991,537 836,420" line_style="curve" line_color="#3399ff" line_width="2" routage="manual"/>
			</edgevisualsetting>
		</edge>
		<edge id="LefTcf:Runx2:1" from="LefTcf" to="Runx2" minvalue="1" maxvalue="1" sign="positive">
			<edgevisualsetting>
				<polyline points="752,119 1015,245" line_style="curve" line_color="#3399ff" line_width="2" routage="manual"/>
			</edgevisualsetting>
		</edge>
		<edge id="LefTcf:Runx2:2" from="LefTcf" to="Runx2" minvalue="2" sign="positive">
			<edgevisualsetting>
				<polyline points="752,119 1015,245" line_style="curve" line_color="#3399ff" line_width="2" routage="manual"/>
			</edgevisualsetting>
		</edge>
		<edge id="LefTcf:Smad3lef" from="LefTcf" to="Smad3lef" minvalue="1" sign="positive">
			<edgevisualsetting>
				<polyline points="752,119 561,481" line_style="curve" line_color="#3399ff" line_width="2" routage="manual"/>
			</edgevisualsetting>
		</edge>
		<edge id="Smadcomplex:Ihh" from="Smadcomplex" to="Ihh" minvalue="1" sign="positive">
			<edgevisualsetting>
				<polyline points="648,247 286,550" line_style="curve" line_color="#3399ff" line_width="2" routage="manual"/>
			</edgevisualsetting>
		</edge>
		<edge id="Smadcomplex:FGFR1" from="Smadcomplex" to="FGFR1" minvalue="2" sign="negative">
			<edgevisualsetting>
				<polyline points="648,247 433,478 172,491" line_style="curve" line_color="#00cc00" line_width="2" routage="manual"/>
			</edgevisualsetting>
		</edge>
		<edge id="Smadcomplex:SmadDlx5:1" from="Smadcomplex" to="SmadDlx5" minvalue="1" maxvalue="1" sign="positive">
			<edgevisualsetting>
				<polyline points="648,247 843,226" line_style="curve" line_color="#3399ff" line_width="2" routage="manual"/>
			</edgevisualsetting>
		</edge>
		<edge id="Smadcomplex:SmadDlx5:2" from="Smadcomplex" to="SmadDlx5" minvalue="2" sign="positive">
			<edgevisualsetting>
				<polyline points="648,247 843,226" line_style="curve" line_color="#3399ff" line_width="2" routage="manual"/>
			</edgevisualsetting>
		</edge>
		<edge id="Smadcomplex:MEF2C" from="Smadcomplex" to="MEF2C" minvalue="1" sign="positive">
			<edgevisualsetting>
				<polyline points="648,247 839,336" line_style="curve" line_color="#3399ff" line_width="2" routage="manual"/>
			</edgevisualsetting>
		</edge>
		<edge id="Smad3:Col_II" from="Smad3" to="Col_II" minvalue="1" sign="positive">
			<edgevisualsetting>
				<polyline points="456,325 1134,401" line_style="curve" line_color="#3399ff" line_width="2" routage="manual"/>
			</edgevisualsetting>
		</edge>
		<edge id="Smad3:Runx2" from="Smad3" to="Runx2" minvalue="1" sign="negative">
			<edgevisualsetting>
				<polyline points="456,325 731,288 1015,245" line_style="curve" line_color="#3399ff" line_width="2" routage="manual"/>
			</edgevisualsetting>
		</edge>
		<edge id="Smad3:Smad3lef" from="Smad3" to="Smad3lef" minvalue="1" sign="positive">
			<edgevisualsetting>
				<polyline points="456,325 561,481" line_style="curve" line_color="#3399ff" line_width="2" routage="manual"/>
			</edgevisualsetting>
		</edge>
		<edge id="Smad3:HDAC4" from="Smad3" to="HDAC4" minvalue="1" sign="positive">
			<edgevisualsetting>
				<polyline points="456,325 1002,450" line_style="curve" line_color="#3399ff" line_width="2" routage="manual"/>
			</edgevisualsetting>
		</edge>
		<edge id="Smad3:SmadDlx5" from="Smad3" to="SmadDlx5" minvalue="1" sign="negative">
			<edgevisualsetting>
				<polyline points="456,325 843,226" line_style="curve" line_color="#3399ff" line_width="2" routage="manual"/>
			</edgevisualsetting>
		</edge>
		<edge id="ERK12:Smadcomplex" from="ERK12" to="Smadcomplex" minvalue="1" sign="negative">
			<edgevisualsetting>
				<polyline points="361,183 403,209 648,247" line_style="curve" line_color="#3399ff" line_width="2" routage="manual"/>
			</edgevisualsetting>
		</edge>
		<edge id="ERK12:Runx2" from="ERK12" to="Runx2" minvalue="1" sign="positive">
			<edgevisualsetting>
				<polyline points="361,183 1015,245" line_style="curve" line_color="#3399ff" line_width="2" routage="manual"/>
			</edgevisualsetting>
		</edge>
		<edge id="STAT1:Smad7" from="STAT1" to="Smad7" minvalue="1" sign="positive">
			<edgevisualsetting>
				<polyline points="272,396 457,387" line_style="curve" line_color="#3399ff" line_width="2" routage="manual"/>
			</edgevisualsetting>
		</edge>
		<edge id="STAT1:PPR" from="STAT1" to="PPR" minvalue="1" sign="negative">
			<edgevisualsetting>
				<polyline points="272,396 694,642" line_style="curve" line_color="#000000" line_width="2" routage="manual"/>
			</edgevisualsetting>
		</edge>
		<edge id="STAT1:CCND1" from="STAT1" to="CCND1" minvalue="1" sign="negative">
			<edgevisualsetting>
				<polyline points="272,396 836,420" line_style="curve" line_color="#3399ff" line_width="2" routage="manual"/>
			</edgevisualsetting>
		</edge>
		<edge id="Sox9:PPR" from="Sox9" to="PPR" minvalue="1" sign="positive">
			<edgevisualsetting>
				<polyline points="1005,401 694,642" line_style="curve" line_color="#3399ff" line_width="2" routage="manual"/>
			</edgevisualsetting>
		</edge>
		<edge id="Sox9:Col_II:1" from="Sox9" to="Col_II" minvalue="1" maxvalue="1" sign="positive">
			<edgevisualsetting>
				<polyline points="1005,401 1134,401" line_style="curve" line_color="#3399ff" line_width="2" routage="manual"/>
			</edgevisualsetting>
		</edge>
		<edge id="Sox9:Col_II:2" from="Sox9" to="Col_II" minvalue="2" sign="positive">
			<edgevisualsetting>
				<polyline points="1005,401 1134,401" line_style="curve" line_color="#3399ff" line_width="2" routage="manual"/>
			</edgevisualsetting>
		</edge>
		<edge id="Sox9:Sox9" from="Sox9" to="Sox9" minvalue="1" sign="positive">
			<edgevisualsetting>
				<polyline points="1005,401 995,372 1005,368 1015,372 1005,401" line_style="curve" line_color="#3399ff" line_width="2" routage="auto"/>
			</edgevisualsetting>
		</edge>
		<edge id="Sox9:Nkx3" from="Sox9" to="Nkx3" minvalue="1" sign="positive">
			<edgevisualsetting>
				<polyline points="1005,401 1000,328" line_style="curve" line_color="#3399ff" line_width="2" routage="manual"/>
			</edgevisualsetting>
		</edge>
		<edge id="Sox9:Bcata" from="Sox9" to="Bcata" minvalue="2" sign="negative">
			<edgevisualsetting>
				<polyline points="1005,401 671,120" line_style="curve" line_color="#3399ff" line_width="2" routage="manual"/>
			</edgevisualsetting>
		</edge>
		<edge id="Sox9:CCND1" from="Sox9" to="CCND1" minvalue="1" sign="positive">
			<edgevisualsetting>
				<polyline points="1005,401 836,420" line_style="curve" line_color="#3399ff" line_width="2" routage="manual"/>
			</edgevisualsetting>
		</edge>
		<edge id="Sox9:FGFR3" from="Sox9" to="FGFR3" minvalue="1" sign="positive">
			<edgevisualsetting>
				<polyline points="1005,401 174,397" line_style="curve" line_color="#3399ff" line_width="2" routage="manual"/>
			</edgevisualsetting>
		</edge>
		<edge id="Sox9:FGF" from="Sox9" to="FGF" minvalue="1" sign="negative">
			<edgevisualsetting>
				<polyline points="1005,401 562,688" line_style="curve" line_color="#3399ff" line_width="2" routage="manual"/>
			</edgevisualsetting>
		</edge>
		<edge id="externihh:Ihh" from="externihh" to="Ihh" minvalue="1" sign="positive">
			<edgevisualsetting>
				<polyline points="266,607 286,550" line_style="curve" line_color="#3399ff" line_width="2" routage="manual"/>
			</edgevisualsetting>
		</edge>
		<edge id="externihh:externihh" from="externihh" to="externihh" minvalue="1" sign="positive">
			<edgevisualsetting>
				<polyline points="266,607 256,578 266,574 276,578 266,607" line_style="curve" line_color="#000000" line_width="2" routage="auto"/>
			</edgevisualsetting>
		</edge>
		<edge id="Bcata:LefTcf:1" from="Bcata" to="LefTcf" minvalue="1" maxvalue="1" sign="positive">
			<edgevisualsetting>
				<polyline points="671,120 752,119" line_style="curve" line_color="#3399ff" line_width="2" routage="manual"/>
			</edgevisualsetting>
		</edge>
		<edge id="Bcata:LefTcf:2" from="Bcata" to="LefTcf" minvalue="2" sign="positive">
			<edgevisualsetting>
				<polyline points="671,120 752,119" line_style="curve" line_color="#3399ff" line_width="2" routage="manual"/>
			</edgevisualsetting>
		</edge>
		<edge id="Bcata:Gli2" from="Bcata" to="Gli2" minvalue="2" sign="negative">
			<edgevisualsetting>
				<polyline points="671,120 562,552" line_style="curve" line_color="#3399ff" line_width="2" routage="manual"/>
			</edgevisualsetting>
		</edge>
		<edge id="Bcata:FGF" from="Bcata" to="FGF" minvalue="1" sign="positive">
			<edgevisualsetting>
				<polyline points="671,120 562,688" line_style="curve" line_color="#3399ff" line_width="2" routage="manual"/>
			</edgevisualsetting>
		</edge>
		<edge id="FGFR1:STAT1:1" from="FGFR1" to="STAT1" minvalue="1" maxvalue="1" sign="positive">
			<edgevisualsetting>
				<polyline points="172,491 272,396" line_style="curve" line_color="#3399ff" line_width="2" routage="manual"/>
			</edgevisualsetting>
		</edge>
		<edge id="FGFR1:STAT1:2" from="FGFR1" to="STAT1" minvalue="2" sign="positive">
			<edgevisualsetting>
				<polyline points="172,491 272,396" line_style="curve" line_color="#3399ff" line_width="2" routage="manual"/>
			</edgevisualsetting>
		</edge>
		<edge id="FGFR1:NFkb" from="FGFR1" to="NFkb" minvalue="1" sign="positive">
			<edgevisualsetting>
				<polyline points="172,491 308,481" line_style="curve" line_color="#3399ff" line_width="2" routage="manual"/>
			</edgevisualsetting>
		</edge>
		<edge id="FGFR1:ERK12" from="FGFR1" to="ERK12" minvalue="1" sign="positive">
			<edgevisualsetting>
				<polyline points="172,491 361,183" line_style="curve" line_color="#3399ff" line_width="2" routage="manual"/>
			</edgevisualsetting>
		</edge>
		<edge id="Dsh:Bcata:1" from="Dsh" to="Bcata" minvalue="1" maxvalue="1" sign="positive">
			<edgevisualsetting>
				<polyline points="511,118 671,120" line_style="curve" line_color="#3399ff" line_width="2" routage="manual"/>
			</edgevisualsetting>
		</edge>
		<edge id="Dsh:Bcata:2" from="Dsh" to="Bcata" minvalue="2" sign="positive">
			<edgevisualsetting>
				<polyline points="511,118 671,120" line_style="curve" line_color="#3399ff" line_width="2" routage="manual"/>
			</edgevisualsetting>
		</edge>
		<edge id="Nkx3:Runx2:1" from="Nkx3" to="Runx2" minvalue="1" maxvalue="1" sign="negative">
			<edgevisualsetting>
				<polyline points="1000,328 1015,245" line_style="curve" line_color="#3399ff" line_width="2" routage="manual"/>
			</edgevisualsetting>
		</edge>
		<edge id="Nkx3:Runx2:2" from="Nkx3" to="Runx2" minvalue="2" sign="negative">
			<edgevisualsetting>
				<polyline points="1000,328 1015,245" line_style="curve" line_color="#3399ff" line_width="2" routage="manual"/>
			</edgevisualsetting>
		</edge>
		<edge id="PTHrP:Nkx3:1" from="PTHrP" to="Nkx3" minvalue="1" maxvalue="1" sign="positive">
			<edgevisualsetting>
				<polyline points="691,551 1000,328" line_style="curve" line_color="#3399ff" line_width="2" routage="manual"/>
			</edgevisualsetting>
		</edge>
		<edge id="PTHrP:Nkx3:2" from="PTHrP" to="Nkx3" minvalue="2" sign="positive">
			<edgevisualsetting>
				<polyline points="691,551 1000,328" line_style="curve" line_color="#3399ff" line_width="2" routage="manual"/>
			</edgevisualsetting>
		</edge>
		<edge id="PTHrP:PKA" from="PTHrP" to="PKA" minvalue="1" sign="positive">
			<edgevisualsetting>
				<polyline points="691,551 991,537" line_style="curve" line_color="#3399ff" line_width="2" routage="manual"/>
			</edgevisualsetting>
		</edge>
		<edge id="Gli2:PTHrP" from="Gli2" to="PTHrP" minvalue="1" sign="positive">
			<edgevisualsetting>
				<polyline points="562,552 691,551" line_style="curve" line_color="#3399ff" line_width="2" routage="manual"/>
			</edgevisualsetting>
		</edge>
		<edge id="Gli2:MMP13" from="Gli2" to="MMP13" minvalue="1" sign="negative">
			<edgevisualsetting>
				<polyline points="562,552 817,703 1135,513" line_style="curve" line_color="#3399ff" line_width="2" routage="manual"/>
			</edgevisualsetting>
		</edge>
		<edge id="Gli2:PPR" from="Gli2" to="PPR" minvalue="1" sign="positive">
			<edgevisualsetting>
				<polyline points="562,552 694,642" line_style="curve" line_color="#3399ff" line_width="2" routage="manual"/>
			</edgevisualsetting>
		</edge>
		<edge id="Gli2:CCND1" from="Gli2" to="CCND1" minvalue="1" sign="positive">
			<edgevisualsetting>
				<polyline points="562,552 836,420" line_style="curve" line_color="#3399ff" line_width="2" routage="manual"/>
			</edgevisualsetting>
		</edge>
		<edge id="Gli2:BMP" from="Gli2" to="BMP" minvalue="1" sign="positive">
			<edgevisualsetting>
				<polyline points="562,552 373,248" line_style="curve" line_color="#3399ff" line_width="2" routage="manual"/>
			</edgevisualsetting>
		</edge>
		<edge id="FGF:FGFR3:1" from="FGF" to="FGFR3" minvalue="1" maxvalue="1" sign="positive">
			<edgevisualsetting>
				<polyline points="562,688 174,397" line_style="curve" line_color="#3399ff" line_width="2" routage="manual"/>
			</edgevisualsetting>
		</edge>
		<edge id="FGF:FGFR3:2" from="FGF" to="FGFR3" minvalue="2" sign="positive">
			<edgevisualsetting>
				<polyline points="562,688 174,397" line_style="curve" line_color="#3399ff" line_width="2" routage="manual"/>
			</edgevisualsetting>
		</edge>
		<edge id="FGF:FGF" from="FGF" to="FGF" minvalue="2" sign="positive">
			<edgevisualsetting>
				<polyline points="562,688 552,658 562,654 572,658 562,688" line_style="curve" line_color="#333333" line_width="2" routage="auto"/>
			</edgevisualsetting>
		</edge>
		<edge id="FGF:FGFR1:1" from="FGF" to="FGFR1" minvalue="1" maxvalue="1" sign="positive">
			<edgevisualsetting>
				<polyline points="562,688 259,659 172,491" line_style="curve" line_color="#3399ff" line_width="2" routage="manual"/>
			</edgevisualsetting>
		</edge>
		<edge id="FGF:FGFR1:2" from="FGF" to="FGFR1" minvalue="2" sign="positive">
			<edgevisualsetting>
				<polyline points="562,688 259,659 172,491" line_style="curve" line_color="#3399ff" line_width="2" routage="manual"/>
			</edgevisualsetting>
		</edge>
		<edge id="PPR:PKA" from="PPR" to="PKA" minvalue="1" sign="positive">
			<edgevisualsetting>
				<polyline points="694,642 991,537" line_style="curve" line_color="#3399ff" line_width="2" routage="manual"/>
			</edgevisualsetting>
		</edge>
		<edge id="TGFbeta1:Smad3" from="TGFbeta1" to="Smad3" minvalue="1" sign="positive">
			<edgevisualsetting>
				<polyline points="364,328 456,325" line_style="curve" line_color="#3399ff" line_width="2" routage="manual"/>
			</edgevisualsetting>
		</edge>
		<edge id="TGFbeta1:Sox9" from="TGFbeta1" to="Sox9" minvalue="1" sign="positive">
			<edgevisualsetting>
				<polyline points="364,328 1005,401" line_style="curve" line_color="#3399ff" line_width="2" routage="manual"/>
			</edgevisualsetting>
		</edge>
		<edge id="TGFbeta1:TGFbeta1" from="TGFbeta1" to="TGFbeta1" minvalue="1" sign="positive">
			<edgevisualsetting>
				<polyline points="364,328 354,299 364,295 374,299 364,328" line_style="curve" line_color="#3399ff" line_width="2" routage="auto"/>
			</edgevisualsetting>
		</edge>
		<edge id="Wnt3a:Dsh" from="Wnt3a" to="Dsh" minvalue="1" sign="positive">
			<edgevisualsetting>
				<polyline points="375,115 511,118" line_style="curve" line_color="#3399ff" line_width="2" routage="manual"/>
			</edgevisualsetting>
		</edge>
		<edge id="Wnt3a:Wnt3a" from="Wnt3a" to="Wnt3a" minvalue="1" sign="positive">
			<edgevisualsetting>
				<polyline points="375,115 365,86 375,82 385,86 375,115" line_style="curve" line_color="#3399ff" line_width="2" routage="auto"/>
			</edgevisualsetting>
		</edge>
		<edge id="Smad7:Smad3" from="Smad7" to="Smad3" minvalue="2" sign="negative">
			<edgevisualsetting>
				<polyline points="457,387 456,325" line_style="curve" line_color="#3399ff" line_width="2" routage="manual"/>
			</edgevisualsetting>
		</edge>
		<edge id="Smad7:R-smad" from="Smad7" to="R-smad" minvalue="1" sign="negative">
			<edgevisualsetting>
				<polyline points="457,387 529,247" line_style="curve" line_color="#3399ff" line_width="2" routage="manual"/>
			</edgevisualsetting>
		</edge>
		<edge id="MEF2C:Runx2" from="MEF2C" to="Runx2" minvalue="1" sign="positive">
			<edgevisualsetting>
				<polyline points="839,336 934,304 1015,245" line_style="curve" line_color="#3399ff" line_width="2" routage="auto"/>
			</edgevisualsetting>
		</edge>
		<edge id="MEF2C:ColX" from="MEF2C" to="ColX" minvalue="1" sign="positive">
			<edgevisualsetting>
				<polyline points="839,336 1145,193" line_style="curve" line_color="#3399ff" line_width="2" routage="manual"/>
			</edgevisualsetting>
		</edge>
		<edge id="MEF2C:SmadDlx5" from="MEF2C" to="SmadDlx5" minvalue="1" sign="positive">
			<edgevisualsetting>
				<polyline points="839,336 843,226" line_style="curve" line_color="#3399ff" line_width="2" routage="manual"/>
			</edgevisualsetting>
		</edge>
		<edge id="Runx2:Sox9:1" from="Runx2" to="Sox9" minvalue="1" maxvalue="1" sign="negative">
			<edgevisualsetting>
				<polyline points="1015,245 1057,260 1005,401" line_style="curve" line_color="#3399ff" line_width="2" routage="manual"/>
			</edgevisualsetting>
		</edge>
		<edge id="Runx2:Sox9:2" from="Runx2" to="Sox9" minvalue="2" sign="negative">
			<edgevisualsetting>
				<polyline points="1015,245 1057,260 1005,401" line_style="curve" line_color="#3399ff" line_width="2" routage="manual"/>
			</edgevisualsetting>
		</edge>
		<edge id="Runx2:ColX:1" from="Runx2" to="ColX" minvalue="1" maxvalue="1" sign="positive">
			<edgevisualsetting>
				<polyline points="1015,245 1145,193" line_style="curve" line_color="#3399ff" line_width="2" routage="manual"/>
			</edgevisualsetting>
		</edge>
		<edge id="Runx2:ColX:2" from="Runx2" to="ColX" minvalue="2" sign="positive">
			<edgevisualsetting>
				<polyline points="1015,245 1145,193" line_style="curve" line_color="#3399ff" line_width="2" routage="manual"/>
			</edgevisualsetting>
		</edge>
		<edge id="Runx2:MMP13:1" from="Runx2" to="MMP13" minvalue="1" maxvalue="1" sign="positive">
			<edgevisualsetting>
				<polyline points="1015,245 1135,513" line_style="curve" line_color="#3399ff" line_width="2" routage="manual"/>
			</edgevisualsetting>
		</edge>
		<edge id="Runx2:MMP13:2" from="Runx2" to="MMP13" minvalue="2" sign="positive">
			<edgevisualsetting>
				<polyline points="1015,245 1135,513" line_style="curve" line_color="#3399ff" line_width="2" routage="manual"/>
			</edgevisualsetting>
		</edge>
		<edge id="Runx2:Ihh:1" from="Runx2" to="Ihh" minvalue="1" maxvalue="1" sign="positive">
			<edgevisualsetting>
				<polyline points="1015,245 286,550" line_style="curve" line_color="#3399ff" line_width="2" routage="manual"/>
			</edgevisualsetting>
		</edge>
		<edge id="Runx2:Ihh:2" from="Runx2" to="Ihh" minvalue="2" sign="positive">
			<edgevisualsetting>
				<polyline points="1015,245 286,550" line_style="curve" line_color="#3399ff" line_width="2" routage="manual"/>
			</edgevisualsetting>
		</edge>
		<edge id="Runx2:MEF2C" from="Runx2" to="MEF2C" minvalue="1" sign="positive">
			<edgevisualsetting>
				<polyline points="1015,245 920,277 839,336" line_style="curve" line_color="#3399ff" line_width="2" routage="auto"/>
			</edgevisualsetting>
		</edge>
		<edge id="Runx2:FGF" from="Runx2" to="FGF" minvalue="1" sign="positive">
			<edgevisualsetting>
				<polyline points="1015,245 882,430 562,688" line_style="curve" line_color="#3399ff" line_width="2" routage="manual"/>
			</edgevisualsetting>
		</edge>
		<edge id="Runx2:FGFR1" from="Runx2" to="FGFR1" minvalue="1" sign="positive">
			<edgevisualsetting>
				<polyline points="1015,245 172,491" line_style="curve" line_color="#3399ff" line_width="2" routage="manual"/>
			</edgevisualsetting>
		</edge>
		<edge id="FGFR3:STAT1:1" from="FGFR3" to="STAT1" minvalue="1" maxvalue="1" sign="positive">
			<edgevisualsetting>
				<polyline points="174,397 272,396" line_style="curve" line_color="#3399ff" line_width="2" routage="manual"/>
			</edgevisualsetting>
		</edge>
		<edge id="FGFR3:STAT1:2" from="FGFR3" to="STAT1" minvalue="2" sign="positive">
			<edgevisualsetting>
				<polyline points="174,397 272,396" line_style="curve" line_color="#3399ff" line_width="2" routage="manual"/>
			</edgevisualsetting>
		</edge>
		<edge id="FGFR3:ERK12:1" from="FGFR3" to="ERK12" minvalue="1" maxvalue="1" sign="positive">
			<edgevisualsetting>
				<polyline points="174,397 361,183" line_style="curve" line_color="#3399ff" line_width="2" routage="manual"/>
			</edgevisualsetting>
		</edge>
		<edge id="FGFR3:ERK12:2" from="FGFR3" to="ERK12" minvalue="2" sign="positive">
			<edgevisualsetting>
				<polyline points="174,397 361,183" line_style="curve" line_color="#3399ff" line_width="2" routage="manual"/>
			</edgevisualsetting>
		</edge>
		<edge id="Smad3lef:PTHrP" from="Smad3lef" to="PTHrP" minvalue="1" sign="positive">
			<edgevisualsetting>
				<polyline points="561,481 691,551" line_style="curve" line_color="#3399ff" line_width="2" routage="manual"/>
			</edgevisualsetting>
		</edge>
		<edge id="CCND1:Runx2" from="CCND1" to="Runx2" minvalue="1" sign="negative">
			<edgevisualsetting>
				<polyline points="836,420 1015,245" line_style="curve" line_color="#3399ff" line_width="2" routage="manual"/>
			</edgevisualsetting>
		</edge>
		<edge id="BmpR:R-smad:1" from="BmpR" to="R-smad" minvalue="1" maxvalue="1" sign="positive">
			<edgevisualsetting>
				<polyline points="451,247 529,247" line_style="curve" line_color="#3399ff" line_width="2" routage="manual"/>
			</edgevisualsetting>
		</edge>
		<edge id="BmpR:R-smad:2" from="BmpR" to="R-smad" minvalue="2" sign="positive">
			<edgevisualsetting>
				<polyline points="451,247 529,247" line_style="curve" line_color="#3399ff" line_width="2" routage="manual"/>
			</edgevisualsetting>
		</edge>
		<edge id="BmpR:STAT1" from="BmpR" to="STAT1" minvalue="2" sign="negative">
			<edgevisualsetting>
				<polyline points="451,247 272,396" line_style="curve" line_color="#3399ff" line_width="2" routage="manual"/>
			</edgevisualsetting>
		</edge>
		<edge id="BmpR:PTHrP" from="BmpR" to="PTHrP" minvalue="1" sign="negative">
			<edgevisualsetting>
				<polyline points="451,247 691,551" line_style="curve" line_color="#3399ff" line_width="2" routage="manual"/>
			</edgevisualsetting>
		</edge>
		<edge id="BmpR:Sox9" from="BmpR" to="Sox9" minvalue="1" sign="positive">
			<edgevisualsetting>
				<polyline points="451,247 1005,401" line_style="curve" line_color="#3399ff" line_width="2" routage="manual"/>
			</edgevisualsetting>
		</edge>
	</graph>
</gxl>
